# Supplementary material for: The Evx1/Evx1as gene locus regulates anterior-posterior patterning during gastrulation
Source: Sci Rep. 2016 May 26;6:26657. doi: 10.1038/srep26657 (PMC4880930; doi:10.1038/srep26657)
Supplement: Supplementary Table 1 [file srep26657-s2.xls]

## Sheet: Supplementary Table 1
Supplementary Table 1: PCR primer and sgRNA sequences
qPCR
	Forward	Reverse
Evx1	AGATTGCAAGGCTGGAGAAA	CGGTTCTGAAACCACACCTT
Evx1as all isoforms	GGCTGTCACCTCTCTTTGCT	GGCTTATCTCCGGGCTATTT
Evx1as transcript 1 specific	AGACCATTGGGACCATTTCC	TTCACTGTGGCAGACGTTTC
Evx1as last exon	TTTCCCTAGACGACGCATTC	CTGAAAGGCAAGGGTGAAAG
Brachyury/T	GTGCCTGGCCACACCAGCAT	GCTCCCAGCCCGTTGGACAC
Gsc	TTCACCGATGAGCAGCTCGAAG	GGCGGTTCTTAAACCAGACCTC
Mixl1	GGAGCTCGTCTTCCGACAGA	TTGAGGATAAGGGCTGAAATGAC
Sp5	GAGGTGATCGCTTCGCATGA	GATCGGCAAAACGTCGCAC
Cer1	AAGCCACGAAGTACACTGGGAGAC	TGGGCAATGGTCTGGTTGAAGG
Sox17	CCTTTATGGTGTGGGCCAAAGACG	AACGCCTTCCAAGACTTGCCTAGC
CRISPR deletion detection
	Forward	Reverse
Evx1 screening	AGGCCCCCAAGAGTAACG	GTTTAAGGCTGCTGCCAGTT
Evx1as del #1 Out PCR	AAGACACATCCGTCGGGTAG	CATGGTTTTGTGGAGGTGTG
Evx1as del #1 In PCR	AAGACACATCCGTCGGGTAG	AGACCATTGGGACCATTTCC
Evx1as del #2 Out PCR	CTCAAGCTCCCCAGACAACT	GGAGCTAGGGTCACCTTGTG
Evx1as del #2 In PCR	TTCACACTCTCCTCCCCATT	GGAGCTAGGGTCACCTTGTG
Evx1as del #3 Out PCR	CCAGACCTTCACCTCCTCAG	GCTTGTGTTGGTAGGGATGG
Evx1as del #3 In PCR	CCAGACCTTCACCTCCTCAG	TCCGGGCTATTTCAGGTATG
sgRNA sequences
	Guide 1	Guide 2
Evx1 indel	CCAGATGCGCCGATACCGCA	N/A
Evx1as del #1	CATTTGAAAAGGCGGGGATT	CAGAGTCCGCCACGATTTTA
Evx1as del #2	ATCCACTTGCGTTCGCCGAG	TGGGCCTCGCTCGAATGGGG
Evx1as del #3	CACACCTGGTACTGGCATAC	TCATTAGAACACGCCGTTTG
WISH primers	Forward	Reverse
Evx1	GGGGGACACCATAAAGGACT	TTGCTAATCAGGCTGTGTGC
Evx1as	ACCCCAAAGGTATCCAGTCC	CACTGTGGCTGCTCTTACCA
Evx1as siRNA Oligos
	Forward	Reverse
siRNA1	CGCGTCCCCATGGAATCTAAACCTTTGCTTCAAGAGAGCAAAGGTTTAGATTCCATTTTTTGGAAAT	CGATTTCCAAAAAATGGAATCTAAACCTTTGCTCTCTTGAAGCAAAGGTTTAGATTCCATGGGGA
siRNA2	CGCGTCCCCGCGGAAGAAGGAAGGAAATTTCAAGAGAATTTCCTTCCTTCTTCCGCTTTTTGGAAAT	CGATTTCCAAAAAGCGGAAGAAGGAAGGAAATTCTCTTGAAATTTCCTTCCTTCTTCCGCGGGGA
siRNA3	CGCGTCCCCCAGGACTTGATGGCCTGATTTCAAGAGAATCAGGCCATCAAGTCCTGTTTTTGGAAAT	CGATTTCCAAAAACAGGACTTGATGGCCTGATTCTCTTGAAATCAGGCCATCAAGTCCTGGGGGA
