# Supplementary material for: The Evx1/Evx1as gene locus regulates anterior-posterior patterning during gastrulation
Source: Sci Rep. 2016 May 26;6:26657. doi: 10.1038/srep26657 (PMC4880930; doi:10.1038/srep26657)
Supplement: Supplementary Table 2 [file srep26657-s3.xls]

## Sheet: Evx1KO Downregulated Genes
Gene Name	Log2 Fold change (KO/WT)	Evx1 KO average counts (RPM)	WT average counts (RPM)	pvalue	qvalue
Fgf3	-1.26509	106.054	309.749	7.02676e-18	2.00842e-14
Gas1	-1.15191	127.036	365.167	1.51852e-12	1.33548e-09
Arl4d	-1.13753	184.746	477.647	2.37095e-15	3.87243e-12
Mafb	-1.08172	34.2481	108.352	2.24541e-09	8.55724e-07
Tbx2	-1.05763	105.391	278.317	1.12339e-10	6.42188e-08
Msgn1	-1.00763	83.2588	210.535	1.02121e-09	4.16984e-07
Cyp26a1	-0.957382	480.858	1028.92	5.32159e-14	6.08417e-11
Etv2	-0.953025	296.319	630.551	4.35106e-14	5.5273e-11
Rps13	-0.93979	6092.44	12616.5	5.32252e-16	1.01421e-12
Wnt5a	-0.887969	256.137	526.614	5.61104e-11	3.37637e-08
Six2	-0.88351	130.44	286.975	2.60602e-08	7.09395e-06
Zfp703	-0.868511	586.896	1146.19	3.66231e-14	5.2339e-11
Mesp1	-0.864687	663.131	1331.66	5.12582e-11	3.25575e-08
Fn1	-0.862076	15043.8	30421.1	2.03782e-10	1.10945e-07
Hoxb1	-0.848058	16.3891	53.4241	7.31115e-06	0.000827608
Tmem119	-0.838836	132.63	270.711	1.91755e-08	5.48084e-06
Dusp4	-0.834977	1633.12	3041.24	5.00584e-18	1.90773e-14
Ccno	-0.833643	252.326	495.282	5.33926e-10	2.35323e-07
Emilin1	-0.824749	86.3809	177.318	8.00471e-08	1.83036e-05
Fam212a	-0.82462	155.585	308.237	5.94113e-09	1.94071e-06
Frmd4a	-0.818421	316.079	601.941	4.74184e-11	3.18903e-08
Exoc3l	-0.817471	509.67	953.807	4.15407e-13	4.31759e-10
Kdr	-0.8154	1049.42	1988.14	2.04149e-11	1.45877e-08
Klhl6	-0.807545	87.2916	182.929	8.01636e-07	0.000145478
Runx3	-0.804414	68.8968	144.438	1.13054e-06	0.000192918
Cldn26	-0.791329	25.9428	70.3961	2.70979e-05	0.00213663
Hey1	-0.787515	154.827	293.319	5.8394e-09	1.94071e-06
Hand1	-0.786629	1185.84	2926.3	2.08247e-05	0.00177679
Bgn	-0.785359	30.6306	78.7141	2.76867e-05	0.00215335
Fam43a	-0.77399	178.324	339.821	7.93382e-08	1.83036e-05
Wnt5b	-0.77155	509.302	915.972	1.13255e-12	1.07903e-09
Snai1	-0.742229	483.219	887.563	5.81866e-08	1.47833e-05
Gata2	-0.736231	127.209	244.755	3.68496e-06	0.000468112
Grrp1	-0.734751	152.318	282.385	3.99024e-07	7.86558e-05
Alox15	-0.734342	789.984	1398.83	5.35151e-10	2.35323e-07
Wnt2	-0.728972	26.4041	64.5724	0.000103556	0.00520971
Adra2b	-0.728042	122.544	228.625	1.55834e-06	0.000231383
Trim54	-0.727364	87.598	164.929	2.61532e-06	0.000355964
Arsi	-0.724744	25.9951	63.1213	0.000116977	0.00561933
Plxna4	-0.716135	275.88	490.611	6.72144e-08	1.67057e-05
Crh	-0.714197	24.7642	64.2934	0.000158602	0.00676601
Cited1	-0.71277	179.446	320.786	1.95167e-07	4.21008e-05
Meis2	-0.708899	73.026	138.117	9.86324e-06	0.00105194
Smad6	-0.708312	618.885	1080.64	1.09837e-08	3.30466e-06
Mixl1	-0.708103	718.731	1274.66	1.072e-07	2.40317e-05
Adra2a	-0.69262	44.2242	92.1807	0.00012897	0.00589676
Foxf1	-0.687242	118.195	231.727	7.17136e-05	0.0042482
Nmb	-0.679452	147.596	260.214	2.07353e-06	0.000292675
Tbx6	-0.679002	42.6889	85.712	0.000134353	0.00607137
Wscd2	-0.670568	32.6664	69.7124	0.000296577	0.0103871
Myc	-0.667628	524.366	907.845	1.46217e-06	0.000223061
Mesp2	-0.667432	88.0784	167.808	9.47812e-05	0.00492561
Col1a1	-0.667251	133.562	455.829	0.000291528	0.0103511
Kank4	-0.663615	21.1857	48.9864	0.000435367	0.0136746
Col1a2	-0.662978	121.398	213.584	1.05392e-05	0.00110415
D430041D05Rik	-0.660587	19.151	47.1369	0.000477199	0.0144212
Adrb1	-0.659206	32.3232	69.6259	0.000404072	0.0129044
Efnb1	-0.657889	172.458	303.279	1.37277e-05	0.001353
Plxnd1	-0.655802	578.178	956.118	8.0035e-09	2.47308e-06
Slc16a3	-0.655801	1472.92	2485.39	2.82249e-07	5.86718e-05
Tbx3	-0.655592	1117.78	1864.79	4.92187e-08	1.30865e-05
Dll3	-0.654101	264.594	454.572	3.04046e-06	0.000401418
Polr2e	-0.647412	3215.42	5194.34	2.86311e-12	2.33814e-09
Sema7a	-0.646861	163.755	277.65	1.89233e-06	0.000270437
Itprip	-0.642422	105.866	183.468	1.83771e-05	0.00160386
Aldh2	-0.642235	3325.84	5395.11	4.02697e-10	1.91835e-07
Dohh	-0.64171	483.863	794.427	2.22783e-08	6.2124e-06
Twist1	-0.641687	69.4471	124.747	9.41642e-05	0.00492237
Ksr1	-0.634452	178.692	306.525	2.2259e-05	0.00185757
Kalrn	-0.63137	254.948	419.809	5.86678e-07	0.000109959
Lama4	-0.629011	105.384	187.488	0.000135984	0.00607308
Fbln2	-0.626968	300.384	523.884	7.00457e-05	0.00419284
Dok4	-0.625648	426.24	726.539	2.50173e-05	0.00204952
Chst2	-0.614156	270.423	439.486	8.19046e-07	0.000146315
Apcdd1	-0.613894	176.282	294.303	2.11248e-05	0.00178904
Serpinf1	-0.612921	23.7139	50.9247	0.00113805	0.0245497
Prex1	-0.612779	918.906	1459.73	6.21334e-09	1.97325e-06
Pmp22	-0.612186	545.597	920.986	4.08949e-05	0.00283364
Vim	-0.605701	6922.35	10935.1	5.22048e-09	1.86518e-06
Fgf10	-0.601013	185.771	311.293	6.95299e-05	0.00419284
Pitpnm2	-0.599695	361.6	578.96	1.25874e-06	0.000204346
Cdx2	-0.598775	327.243	534.662	1.4892e-05	0.00141884
Col9a1	-0.590589	21.7695	46.8459	0.00176919	0.0326016
AI848285	-0.589197	27.0854	56.288	0.00176697	0.0326016
Bag3	-0.586646	723.309	1142.22	7.62283e-07	0.000140568
Mgll	-0.585955	91.1118	152.206	0.000161487	0.00681286
Cnn2	-0.585875	2290.51	3538.96	5.81835e-10	2.46375e-07
Rcn3	-0.585658	653.216	1020.55	7.57835e-08	1.83036e-05
Fam89b	-0.58187	121.528	203.688	0.000189781	0.00764003
Zfp628	-0.576909	254.295	403.368	7.54747e-06	0.000837769
Hspa12a	-0.57476	54.4531	95.3296	0.00092428	0.0220232
Penk	-0.574651	103.831	172.525	0.000214586	0.0082572
Hes1	-0.571924	420.187	665.914	1.73899e-05	0.00152938
Prr5	-0.571756	178.022	284.714	3.43434e-05	0.00248512
Tgfb1i1	-0.568471	418.647	658.964	1.2676e-05	0.00129397
Lix1l	-0.567319	100.239	163.5	0.00020756	0.00812684
Emilin2	-0.565807	75.9153	129.202	0.000811395	0.0203883
Alpl	-0.565747	1074.83	1642.59	1.82076e-08	5.33762e-06
Amot	-0.565477	5779.89	8959.78	1.23056e-06	0.000203898
Fam110a	-0.564982	132.717	217.404	0.000235348	0.00876459
Fbxl14	-0.564793	1393.87	2121.43	4.10458e-09	1.5138e-06
Lrrc14	-0.564215	138.822	223.722	0.000110921	0.00541948
H19	-0.562932	7495.97	16961.3	0.0028948	0.0436626
Egfl7	-0.560802	358.219	560.448	1.31539e-05	0.0013192
Khk	-0.558228	218.168	341.296	1.54432e-05	0.00145919
Retsat	-0.557544	147.38	236.184	0.000120946	0.00563302
Foxh1	-0.557045	1159.9	1784.6	1.39549e-06	0.000221591
Akt1s1	-0.555937	656.782	1009.02	1.45032e-06	0.000223061
Lmo2	-0.553225	214.283	338.489	9.71765e-05	0.00502723
Prr12	-0.551761	1520.46	2289.47	5.54938e-09	1.92261e-06
Rxfp3	-0.549876	68.126	116.32	0.00137826	0.0276935
Car3	-0.548242	108.323	177.54	0.000557057	0.0158124
Cxcr4	-0.547792	91.628	155.347	0.00145876	0.0287056
St6galnac4	-0.547621	770.615	1169.96	4.66932e-07	8.89739e-05
Lipe	-0.547375	40.8019	73.2284	0.00255158	0.0410298
Litaf	-0.547058	279.779	433.901	3.8877e-05	0.00271025
Nxph4	-0.544087	56.0868	97.0596	0.00212279	0.0367443
Rhob	-0.54047	597.339	902.988	1.16964e-06	0.000196655
Daam2	-0.540315	66.5943	114.709	0.00236473	0.0393369
Akna	-0.530059	329.697	496.473	5.85141e-06	0.000704202
Cables1	-0.530041	75.1855	123.954	0.00151035	0.02917
Tgfb2	-0.527568	227.181	358.115	0.000552374	0.0157882
Dusp2	-0.526008	241.349	368.4	7.72567e-05	0.00433421
Ppp1r9b	-0.524813	380.374	582.217	0.000106882	0.00526716
Thop1	-0.524005	1686.38	2535.93	9.01792e-06	0.000972659
Sox3	-0.523403	71.6464	119.392	0.00238088	0.0394501
Elk3	-0.523182	98.2558	154.976	0.000735547	0.0189077
Chst7	-0.522862	360.869	548.009	4.83224e-05	0.00319347
Ccdc102a	-0.522799	224.981	342.569	7.3389e-05	0.00427725
Bmp4	-0.521544	809.226	1237.44	0.000118558	0.00563302
Mrpl38	-0.521435	812.435	1213.7	4.87807e-06	0.000599688
Gpaa1	-0.521084	429.705	644.011	7.51992e-06	0.000837769
Nol12	-0.519749	266.922	415.068	0.000379251	0.012395
Rab3il1	-0.519654	61.571	100.931	0.00239416	0.0394985
T	-0.519077	3101.63	4644.08	1.06234e-05	0.00110415
Nkd1	-0.519019	637.519	946.849	2.14919e-06	0.000299655
Poll	-0.518157	184.333	283.023	0.000233806	0.00875106
Dll1	-0.515246	53.8188	88.7893	0.00283762	0.0431539
Slc35a4	-0.5141	327.381	494.032	6.67157e-05	0.00412678
Yipf3	-0.513917	280.272	421.372	5.54291e-05	0.00355173
Rbm42	-0.513581	948.678	1394.77	3.02233e-07	6.06215e-05
Snrnp70	-0.513282	3544.97	5193.88	7.86806e-08	1.83036e-05
Ubald1	-0.512881	224.501	339.884	0.00011947	0.00563302
Sema3f	-0.511974	250.462	376.478	8.16245e-05	0.0044866
Frat1	-0.511759	61.2213	100.438	0.00306274	0.0453579
Kctd15	-0.507659	160.533	243.618	0.000277577	0.0099484
Pitx2	-0.506696	630.861	935.491	1.64794e-05	0.00150245
Mrpl2	-0.505892	571.42	841.959	4.77143e-06	0.000592954
Asb4	-0.505038	201.475	305.917	0.000327095	0.0110641
Tmem88	-0.504237	339.809	514.817	0.000322142	0.0110061
Lef1	-0.501451	439.507	654.62	0.000100958	0.00517602
Grcc10	-0.501239	747.85	1105.74	2.93132e-05	0.00224925
Csnk1g2	-0.500012	1771.55	2628.1	5.16935e-05	0.00337721
Fkbp10	-0.499817	490.706	717.834	4.20333e-06	0.000528096
Wnt3	-0.499721	623.751	911.336	3.16647e-06	0.000411389
Cplx2	-0.499226	81.8076	130.56	0.00310447	0.0456801
Nrarp	-0.498349	350.355	519.849	8.31771e-05	0.00455007
Scarf2	-0.496523	84.2271	132.201	0.00249401	0.0405226
Kif21b	-0.49483	665.853	986.782	0.000117531	0.00562231
Vps72	-0.494477	674.086	985.962	9.93698e-06	0.00105194
Rnf187	-0.493815	1746.61	2586.96	9.42884e-05	0.00492237
Lrfn4	-0.491123	633.456	932.601	7.73357e-05	0.00433421
H2-Ke2	-0.489882	580.814	868.329	0.000347916	0.0116992
St6galnac6	-0.489757	255.604	377.103	0.000123768	0.0057175
Hps6	-0.489686	79.6305	124.299	0.00277233	0.0430068
Lrrk1	-0.488638	206.694	305.905	0.000224192	0.00852015
Tap2	-0.488588	413.275	602.367	2.64626e-05	0.00211204
Fads2	-0.488338	253.942	389.39	0.00149909	0.029114
Cdc42ep5	-0.488163	341.488	503.943	0.000116781	0.00561933
Fdxr	-0.486316	174.474	260.706	0.000554101	0.0157981
Vrtn	-0.485175	1359.93	1994.15	8.96894e-05	0.00483642
Cited2	-0.48494	656.792	966.122	0.000163802	0.00688512
Myof	-0.484102	94.2179	146.756	0.00323363	0.0470357
Galk1	-0.481636	1361.99	1963.15	6.16785e-06	0.00072698
Map3k11	-0.481634	445.729	658.353	0.000299599	0.0104113
Bysl	-0.481312	505.562	748.134	0.000366806	0.0120856
Ier5	-0.47952	326.138	481.926	0.000474057	0.0143764
Bambi	-0.479165	352.999	528.066	0.000974619	0.0226021
Eef2	-0.478849	48178.8	69292.9	6.81368e-06	0.000786877
Ccnd1	-0.477998	2016.15	2883.3	1.48278e-06	0.000223061
Timm10	-0.477882	288.615	425.339	0.000295206	0.0103849
Arhgdia	-0.477187	5715.22	8388.36	0.000254051	0.00927976
Efna2	-0.476067	105.178	162.872	0.00345009	0.0493678
Ddx49	-0.475627	1660.12	2394.43	2.50969e-05	0.00204952
Ddx54	-0.475087	1971.86	2845.48	3.21102e-05	0.0023533
Ifrd2	-0.474799	861.975	1233.96	5.16199e-06	0.00062784
Vps37b	-0.47388	338.726	489.322	5.53751e-05	0.00355173
Boc	-0.473817	95.0004	144.997	0.00337475	0.0485327
Cbx2	-0.473798	549.983	801.923	0.00019982	0.00787773
Sart1	-0.473541	937.389	1351.19	3.84152e-05	0.00271025
Ehbp1l1	-0.472704	201.176	295.443	0.000460813	0.0141137
Gprc5c	-0.472134	665.953	965.351	0.000148251	0.00646931
Ecsit	-0.472077	386.233	562.626	0.000184202	0.00746803
Efna1	-0.471161	135.524	202.982	0.00172239	0.0320197
Aimp2	-0.470765	630.131	920.942	0.000301679	0.0104518
Ankrd54	-0.470728	180.608	264.188	0.000439507	0.0137537
Trappc5	-0.468763	477.987	689.118	6.99022e-05	0.00419284
Ier5l	-0.468577	408.266	588.899	0.000120898	0.00563302
Por	-0.467603	598.51	861.221	6.74427e-05	0.00412678
Atp13a4	-0.467054	222.72	330.823	0.0011907	0.0252566
Nudt9	-0.466923	686.757	982.518	3.10343e-05	0.00231905
Nudc	-0.465953	3317.31	4785.22	0.000135489	0.00607308
Ssbp4	-0.465691	738.999	1068.41	0.000213542	0.00824896
Rasip1	-0.465012	115.97	175.004	0.00349537	0.0498286
Nckap5l	-0.46497	254.384	369.778	0.000461823	0.0141137
Adssl1	-0.464322	252.287	367.73	0.000729967	0.0188391
Morc4	-0.462652	231.475	341.895	0.00161251	0.0305755
Mvk	-0.461838	417.606	600.906	0.000160728	0.00680592
Ephb3	-0.461035	338.98	494.812	0.00101127	0.0228495
Eomes	-0.460252	2257.76	3214.21	3.74593e-05	0.00266008
Zfpl1	-0.458116	164.078	240.72	0.00145275	0.0286594
Med16	-0.457527	362.236	526.103	0.000720157	0.0186629
Farsa	-0.456584	1813.09	2562.44	1.41342e-05	0.00136946
Irf2bp1	-0.453821	484.256	692.963	0.000307138	0.0106088
Map2k2	-0.453554	1198.13	1696.94	4.97221e-05	0.00326709
Pdlim3	-0.451666	789.035	1115.99	6.74983e-05	0.00412678
Eng	-0.451387	434.941	614.311	5.78627e-05	0.00365494
Tkt	-0.450882	4506.63	6362.25	4.22591e-05	0.00287588
Lmo1	-0.450045	150.168	222.629	0.00325148	0.0472353
Ccdc134	-0.449754	146.275	214.119	0.00244147	0.0400479
Ttll12	-0.449341	748.535	1060.85	0.000135789	0.00607308
Spata2	-0.449046	308.11	441.954	0.00052437	0.0153721
Mrpl51	-0.446184	417.894	596.959	0.000490873	0.0146531
Atp13a2	-0.44575	929.026	1297.63	8.36582e-06	0.000910918
Fbl	-0.445308	2287.09	3227.91	0.000115041	0.00557316
Bcl7c	-0.444979	390.364	560.549	0.000908199	0.0218697
Slc25a10	-0.44491	290.861	418.062	0.000986068	0.022638
Arpc1b	-0.444565	1216.4	1701.73	1.72715e-05	0.00152938
Col4a2	-0.44416	1492.02	2125.86	0.00053537	0.0155748
Pcdhgc3	-0.44392	391.353	554.492	0.000392539	0.0126777
Lrfn1	-0.443047	324.763	468.824	0.00140694	0.0281709
Srp68	-0.442679	1308.46	1834.52	5.23003e-05	0.00339744
Mycn	-0.441519	422.125	602.671	0.000968844	0.0225597
Neurl1a	-0.440976	299.295	428.308	0.00126273	0.0262966
Dgcr6	-0.440305	297.981	427.26	0.00110054	0.0240583
Tbkbp1	-0.439956	262.306	370.513	0.000402781	0.0129044
Gins2	-0.439591	773.739	1089.97	0.000178403	0.00725864
Cx3cl1	-0.439083	564.125	787.425	5.56074e-05	0.00355173
Brsk1	-0.438868	254.007	359.837	0.000611703	0.0165725
Mtap	-0.438231	770.449	1079.02	9.30128e-05	0.00490053
Tuba1c	-0.437662	1324.84	1898.74	0.0014124	0.0282308
Nr1d1	-0.437448	145.726	209.211	0.00195067	0.034973
Ppic	-0.437434	330.774	474.811	0.00193484	0.0348252
Fam132a	-0.436609	170.499	245.971	0.00302805	0.0451343
Bcl9l	-0.436582	833.939	1163.19	8.15191e-05	0.0044866
Kifc3	-0.436406	430.372	606.107	0.000462925	0.0141137
Acbd6	-0.436084	307.325	434.683	0.00069553	0.0181553
Bop1	-0.434958	876.456	1245.13	0.000905669	0.0218697
Iscu	-0.43396	236.357	333.337	0.000572965	0.0160523
Srf	-0.433207	1025.39	1427.62	7.29187e-05	0.00427725
Zfp622	-0.433198	354.884	501.608	0.000748994	0.0192001
Ube2s	-0.432389	2144.8	2995.45	0.000170413	0.00703368
Mmp15	-0.431971	461.278	643.558	0.000212404	0.00824896
AI837181	-0.431841	256.42	365.483	0.00169035	0.0317858
Apba3	-0.431267	317.293	446.682	0.000773993	0.0197524
Mdk	-0.43084	3640.97	5025.43	1.22344e-05	0.00126014
Mpnd	-0.429607	746.699	1037.92	0.000124022	0.0057175
Smtn	-0.429247	728.672	1008.74	6.69379e-05	0.00412678
Olfm1	-0.428977	483.852	672.626	0.000169252	0.0070111
2310036O22Rik	-0.428724	1318.08	1838.79	0.000240781	0.00893782
Mrps11	-0.428415	503.584	716.672	0.00170468	0.0318816
Dvl2	-0.426795	956.549	1345.06	0.000966572	0.0225597
Gltscr2	-0.426536	2723.51	3777.34	0.000128734	0.00589676
Tmem201	-0.42635	917.741	1268.2	7.31036e-05	0.00427725
Imp4	-0.426144	576.936	806.644	0.000457567	0.0141072
Sf3a2	-0.426077	669.918	942.64	0.0010316	0.0231261
Rftn1	-0.42582	709.608	998.841	0.00120034	0.0253205
Ccnd3	-0.425629	909.077	1272.44	0.000658536	0.0175912
Ddx27	-0.42474	1410.07	1939.56	2.04342e-05	0.00175657
Capn5	-0.424119	317.932	451.466	0.00266382	0.0421175
Pex19	-0.42389	462.28	647.896	0.00107526	0.0237785
Scly	-0.42377	444.426	620.907	0.000675394	0.0178315
Pcdh7	-0.423717	868.662	1193.94	3.18864e-05	0.00235198
Slc27a3	-0.423624	279.842	390.44	0.000601715	0.0164183
Sh2d3c	-0.423441	495.036	694.936	0.00113287	0.0245497
Pfkl	-0.423292	1733.58	2434.98	0.0010918	0.024005
Phc2	-0.421901	1400.94	1916.63	8.01367e-06	0.000880964
Tomm40	-0.421083	1916.43	2650.4	0.000195422	0.00778487
Sf3b5	-0.421033	702.368	981.308	0.000859253	0.0212577
Dctn1	-0.420958	2047.26	2807.99	2.58292e-05	0.00209436
Park7	-0.42035	2250.36	3110.83	0.000198316	0.0078455
Rilpl1	-0.420034	332.536	464.314	0.00098864	0.0226475
Efemp2	-0.419685	268.631	375.6	0.00118035	0.0251302
Ncln	-0.419663	829.05	1140.71	0.000106813	0.00526716
Rtkn	-0.419354	295.351	410.365	0.000778251	0.0198168
Tubg1	-0.417323	890.025	1224.33	0.000146463	0.00641575
Aamp	-0.417124	1357.41	1868.46	0.00015945	0.00677692
Prdm6	-0.416766	376.192	529.21	0.00263899	0.0418432
Pgd	-0.416701	1826.09	2533.97	0.000601697	0.0164183
Smyd2	-0.415721	354.906	497.736	0.00192355	0.0346875
Lrrc47	-0.415269	838.83	1153.61	0.000194508	0.00777555
Shisa5	-0.414208	531.17	733.693	0.000567494	0.0159414
Mrps12	-0.40856	397.966	547.018	0.000466998	0.0142
Actn1	-0.407889	3290.76	4477.14	9.02694e-05	0.00483642
Ankrd13b	-0.407527	211.101	293.876	0.0025875	0.0413169
Hgs	-0.407211	711.314	973.137	0.000403663	0.0129044
Ccdc124	-0.406954	1477.55	2031.03	0.000673126	0.0178145
Rnpep	-0.406083	522.649	716.298	0.000558752	0.0158124
Phb2	-0.405799	3014.54	4122.28	0.00035721	0.0119067
Mad1l1	-0.405223	770.035	1061.12	0.00111301	0.0242687
Fbxo31	-0.404504	556.184	757.815	0.000259047	0.00938807
Bud13	-0.403511	430.928	594.584	0.00132413	0.0272771
Tbl3	-0.403109	1032.64	1408.11	0.000355333	0.0118787
Drap1	-0.402883	544.319	755.602	0.0028231	0.0431539
Polr2f	-0.402458	608.116	842.832	0.0023706	0.0393369
Vars	-0.402234	2761.14	3740.89	0.000110837	0.00541948
Mark4	-0.40183	662.968	898.652	0.000150256	0.00653184
2410016O06Rik	-0.400821	251.007	346.267	0.00200475	0.0355467
Gpi1	-0.40038	3620.79	4905.66	0.000157835	0.00675855
Ipo4	-0.40026	1047.87	1419.17	0.000142595	0.00628873
Rps15	-0.399755	11687.3	15864.4	0.000272925	0.00981242
Plod3	-0.399367	765.54	1033.74	0.000102525	0.00520963
Sh3bp1	-0.39891	244.789	336.963	0.00268814	0.0422744
Surf6	-0.398311	886.94	1209.78	0.000676889	0.0178315
Pkm	-0.398093	19492.8	26809	0.00200539	0.0355467
Fzd10	-0.398027	610.621	829.344	0.000386184	0.0125433
Mogat2	-0.397879	492.406	665.964	0.000219407	0.00838957
Dgkz	-0.39764	2179.12	2935.26	6.23304e-05	0.00389412
Vstm2b	-0.396744	745.494	1025.09	0.00251144	0.0406318
Rnf41	-0.396599	327.113	446.51	0.00137443	0.0276651
Btbd2	-0.39646	818.347	1102.62	0.000103249	0.00520971
Lrp5	-0.396442	1356.15	1835.8	0.000327017	0.0110641
Chst12	-0.396053	306.157	421.66	0.00249877	0.0405226
Bcar1	-0.39566	1914.38	2571.52	4.52547e-05	0.00304351
Itm2c	-0.395643	691.124	938.243	0.000627701	0.0169657
2310003H01Rik	-0.395217	384.431	523.579	0.00128943	0.0267066
Elof1	-0.39498	639.902	881.689	0.00280245	0.0431539
Slc38a4	-0.394805	1289.83	1763.03	0.00171344	0.0319052
Cmtm6	-0.394511	970.367	1304.23	9.0527e-05	0.00483642
Ldlrap1	-0.393743	459.032	622.012	0.000549319	0.0157403
Ppp1r16a	-0.393384	487.932	659.746	0.000458683	0.0141072
Spr	-0.393249	459.76	626.455	0.00117448	0.0250987
Aip	-0.392467	504.266	682.122	0.000517606	0.015252
Zfpm1	-0.392032	997.428	1347.33	0.000516723	0.015252
Cand2	-0.391542	1115.21	1494.25	7.54611e-05	0.00431373
Foxo4	-0.391079	3385.66	4518.26	1.62226e-05	0.00150245
Tle3	-0.391004	1618.16	2167.36	7.70148e-05	0.00433421
Rpl36al	-0.390231	1213.69	1654.08	0.00180252	0.0329197
Bak1	-0.389333	1265.47	1711.71	0.000789776	0.0200211
Ldlr	-0.389221	1195.19	1601.01	0.000136622	0.00607783
Dtx2	-0.388526	600.469	814.031	0.00109946	0.0240583
Nfkbib	-0.387222	521.832	703.137	0.000637154	0.0171806
Hdgf	-0.386358	7700.52	10283.4	9.25176e-05	0.00489701
Abcf1	-0.386145	1375.37	1865.79	0.00178997	0.0327436
Apitd1	-0.384496	280.011	379.62	0.00193727	0.0348252
Cactin	-0.384429	436.02	594.074	0.00332426	0.0478669
Nle1	-0.384255	741.419	1003.85	0.00180678	0.0329197
Ndufs2	-0.383967	1117.89	1503.46	0.000820166	0.0205635
Sdc1	-0.383923	595.226	798.58	0.000557672	0.0158124
Ppm1g	-0.383749	2979.22	3994.9	0.00045901	0.0141072
Srebf2	-0.383435	2569.69	3422.07	0.000102088	0.00520963
Pold1	-0.382408	1783.32	2372.03	8.50673e-05	0.00463131
Eif4b	-0.382315	4964.76	6618.32	0.000165472	0.00691392
Rnf26	-0.38142	292.435	395.719	0.00296262	0.0445094
Tcof1	-0.381031	2034.41	2719.23	0.000428606	0.0135222
Rps6ka1	-0.380718	2385.41	3168.04	7.13675e-05	0.0042482
Aph1a	-0.380642	503.874	682.188	0.00286058	0.0433611
Akr7a5	-0.380616	522.674	706.82	0.00224967	0.0383315
Midn	-0.380521	998.599	1334.75	0.000584677	0.0162007
Peg3	-0.38009	9322.69	12464.4	0.000547726	0.0157403
Krt8	-0.379655	6393.12	8481.68	8.02823e-05	0.00445567
Dhx38	-0.377937	2508.16	3316.75	3.52509e-05	0.00253474
Vangl1	-0.377709	487.572	651.997	0.000805989	0.0203419
Kif18b	-0.377636	664.914	886.903	0.00058332	0.0162007
Maged1	-0.377328	4514.26	5954.51	1.31067e-05	0.0013192
Ciz1	-0.376613	562.437	752.767	0.00142032	0.0283396
Tmem98	-0.375972	257.237	347.021	0.00346956	0.0495225
Ypel3	-0.375926	558.483	746.26	0.00116882	0.025063
Sphk2	-0.375903	672.168	906.375	0.00303887	0.0451415
Zswim4	-0.375866	1616.47	2143.04	0.000173564	0.00711238
Hdac5	-0.375813	2098.33	2778.47	0.000140335	0.0062188
Tmem101	-0.375482	279.906	376.459	0.00274677	0.0426683
Pcbp1	-0.375291	5885.39	7826.79	0.000442914	0.0137604
Gcat	-0.375206	977.672	1317.24	0.00273894	0.0426625
Katnb1	-0.374809	975.66	1291.13	0.000166302	0.00691392
Cox10	-0.374634	306.853	413.619	0.00301959	0.0450691
Gm6548	-0.374343	773.5	1030.28	0.00071757	0.0186454
Akt1	-0.374341	892.151	1185.93	0.000583628	0.0162007
Rpl10a	-0.373846	12580	16646.2	0.000174403	0.00712125
Cdc37	-0.372386	3567.08	4749.46	0.000907964	0.0218697
Lzts2	-0.37218	1113.33	1487.86	0.00195887	0.0350481
Tpi1	-0.371103	2939.39	3931.68	0.00208341	0.0362574
Adrm1	-0.370998	922.813	1227.33	0.000862085	0.0212577
Psmb8	-0.370788	832.691	1107.42	0.00105004	0.0233562
Trabd	-0.37077	511.767	685.402	0.00282313	0.0431539
Fbln1	-0.370605	448.411	599.304	0.00267792	0.0421716
Rps23	-0.370435	4047.25	5413.58	0.0023574	0.0393369
Aldh16a1	-0.370013	866.523	1148.58	0.000589027	0.0162665
2310022A10Rik	-0.369109	543.102	724.433	0.00195161	0.034973
Plk1	-0.369088	1651.98	2178.39	0.00022737	0.00860767
Gusb	-0.368876	557.997	743.257	0.00149955	0.029114
Pja1	-0.368836	1154.87	1523.43	0.000247286	0.00912006
Gtpbp1	-0.368181	535.679	712.677	0.0016033	0.0305202
Bax	-0.367433	1597.01	2113.24	0.000668219	0.0177669
Nsa2	-0.367429	1348.06	1778.26	0.000322491	0.0110061
Dusp9	-0.367098	1520.29	2000.71	0.000246499	0.00912006
Zbtb22	-0.367014	309.856	413.345	0.00280005	0.0431539
Nucb1	-0.366705	1700.65	2233.65	0.000114042	0.00554825
Egln2	-0.366615	749.529	995.696	0.00146332	0.0287459
Sh2b1	-0.366119	905.625	1195.54	0.000657632	0.0175912
Pex14	-0.364917	710.995	939.863	0.000800313	0.0202433
Gtpbp3	-0.364727	714.018	944.476	0.0013024	0.0268778
Rbm38	-0.364574	768.262	1015.11	0.000862727	0.0212577
Agap3	-0.364514	1118.6	1476.06	0.000721509	0.0186629
Tex261	-0.364219	338.07	451.069	0.00318081	0.0465484
Rnf40	-0.363924	1548.95	2036.57	0.00034568	0.0116583
Ccm2	-0.362754	784.21	1037.28	0.00153939	0.0294804
Bex2	-0.360476	1079.16	1414.76	0.000325602	0.0110641
D2Wsu81e	-0.360265	885.914	1166.53	0.000899264	0.0218286
Pcbp4	-0.360172	4153.68	5422.8	9.94885e-05	0.00512366
Gas8	-0.360062	374.784	496.881	0.00260638	0.0414798
Mri1	-0.35957	458.55	606.423	0.00245855	0.0402506
Agpat4	-0.359493	378.021	500.845	0.00329764	0.0476294
Usf2	-0.358861	730.151	964.783	0.00236213	0.0393369
Rab11b	-0.35818	456.554	602.363	0.00260859	0.0414798
Bin1	-0.358045	582.012	770.122	0.00297576	0.0445896
Abcc1	-0.357928	1070.37	1404.72	0.000984465	0.022638
Emc10	-0.357666	827.427	1091.96	0.00203299	0.0357779
Eif3f	-0.357636	4031.3	5318.7	0.00207821	0.0362574
Dbn1	-0.357537	933.48	1234.92	0.00314578	0.0461099
Shmt2	-0.35742	1343.13	1762.18	0.000869062	0.0213677
Dcaf4	-0.356784	428.915	566.789	0.00271879	0.0425012
Atpaf2	-0.356592	381.671	503.914	0.0028128	0.0431539
Atn1	-0.356119	934.28	1225.55	0.00109457	0.0240195
Gadd45gip1	-0.355669	933.037	1231.21	0.00254549	0.0409896
Ube2o	-0.355525	828.903	1087.28	0.00136314	0.0275838
Dhcr24	-0.354919	2734.21	3583.02	0.00098238	0.022638
Sh3gl1	-0.35432	720.751	947.413	0.00226215	0.0384868
Rrp9	-0.354308	1262.1	1650.92	0.000707564	0.0184273
Ndufs7	-0.354237	466.73	612.72	0.00149092	0.0290904
Rnf220	-0.353557	1654.7	2165.56	0.000924618	0.0220232
Lrwd1	-0.353292	1189.32	1552.54	0.000543107	0.0156801
Eif4a3	-0.353224	1901.35	2487.77	0.00102228	0.0230074
Nkain1	-0.353196	725.546	953.07	0.00176544	0.0326016
Pbx2	-0.352779	947.876	1242.01	0.00161796	0.0305755
Thap11	-0.352413	1040.09	1352.57	0.000294834	0.0103849
Erf	-0.349975	1330.42	1725.12	0.000213565	0.00824896
Rpsa	-0.34979	31627.6	41234.6	0.000962244	0.0225597
Ptdss2	-0.34963	799.739	1040.85	0.000600705	0.0164183
Mtss1l	-0.349477	1146.48	1493.51	0.000880803	0.0215176
Epn1	-0.348998	1713.2	2223.96	0.000376128	0.0123571
Ltbr	-0.348657	550.891	718.549	0.00129742	0.0268235
Srsf4	-0.347291	1060.87	1380.97	0.00127844	0.0265271
Rpl36	-0.346589	6146.1	7960.67	0.000379451	0.012395
Dpf2	-0.346252	604.374	787.659	0.00174923	0.0324131
Zc3h18	-0.346221	2080.26	2697.23	0.000527158	0.015375
Homer3	-0.346096	645.296	838.492	0.00133919	0.0273899
Rpl29	-0.345765	6599.51	8588.92	0.00145118	0.0286594
Ehmt2	-0.345193	1861.51	2420.97	0.00149103	0.0290904
Sf3b4	-0.345042	813.985	1063.75	0.00311868	0.0458301
Cyth2	-0.34492	918.569	1195.55	0.0014373	0.0284795
Jup	-0.344356	1702.67	2206.61	0.000921632	0.0220232
Tfip11	-0.344309	1063.65	1381.55	0.00114821	0.0246757
Aen	-0.344203	1477.5	1916.9	0.000886015	0.0215987
Grwd1	-0.343674	1323.24	1726.31	0.00270821	0.0424193
Ssr2	-0.343472	1347.14	1746.74	0.000893683	0.0217393
Ptbp1	-0.343148	4932.15	6418.07	0.00214864	0.036996
Ubap2	-0.342169	2663.21	3430.21	0.000215223	0.0082572
Xrcc1	-0.341973	1356.52	1753.23	0.000609332	0.0165475
Tmem115	-0.341518	486.696	632.828	0.00218845	0.0375121
Fam129b	-0.33936	1879.73	2432.14	0.00152369	0.0292288
Aarsd1	-0.339153	602.733	783.552	0.00293935	0.0442179
Med25	-0.33849	1801.19	2334.62	0.00230586	0.0389407
Bckdha	-0.338248	1099.98	1429.18	0.00305956	0.0453579
Sympk	-0.337899	3535.82	4540.68	0.000251395	0.00921216
Tnks1bp1	-0.33752	1223.81	1574.55	0.000563377	0.0158648
Abl1	-0.337426	1700.27	2182.57	0.000293712	0.0103849
Ruvbl2	-0.337212	4278.46	5505.85	0.000591283	0.0162677
Tmbim6	-0.336983	2366.68	3040.99	0.000429333	0.0135222
Fbxl19	-0.336923	1708.02	2202.4	0.00108837	0.0239756
Cul7	-0.336556	2044.47	2636.93	0.00143021	0.0284795
Tmem214	-0.336482	884.377	1140.6	0.00119579	0.0253176
Eif3h	-0.336037	2345.85	3036.86	0.00270848	0.0424193
Fkbp8	-0.335183	4179.62	5385.81	0.00134789	0.0273908
Kars	-0.334879	7732.91	9953.86	0.00111441	0.0242687
Ap2s1	-0.334688	914.243	1182.27	0.00279398	0.0431539
Psmd6	-0.333619	622.039	803.554	0.00267079	0.0421175
Sik3	-0.33352	864.389	1109.37	0.000827846	0.0206204
Urod	-0.332404	945.032	1220.55	0.00288121	0.043515
Ctu2	-0.332215	915.964	1182.13	0.00273018	0.0425842
Psmb7	-0.331554	2186.51	2812.22	0.00170063	0.0318816
Snrpa	-0.331349	1174.08	1507.18	0.00118627	0.0252093
St3gal2	-0.329025	752.295	963.565	0.00125407	0.0262118
Smarca4	-0.327368	4739.79	6031.43	0.000224313	0.00852015
Wbscr22	-0.327119	756.088	968.158	0.00151042	0.02917
Mogs	-0.326022	930.026	1189.93	0.00208846	0.0362878
Nol6	-0.325049	1560.96	1990.99	0.000923279	0.0220232
Supt5	-0.324521	4003.46	5078.36	0.000155654	0.00671545
Pdap1	-0.324131	2524.76	3229.65	0.00224234	0.0382638
Hsp90ab1	-0.323614	37455.7	47704.3	0.000967547	0.0225597
2510039O18Rik	-0.322434	833.444	1064.12	0.00207858	0.0362574
1700017B05Rik	-0.321629	1412.86	1794.04	0.000671845	0.0178145
Fscn1	-0.3213	5577.82	7101.39	0.0015203	0.0292128
Cdc25a	-0.316288	1135.25	1438.32	0.00122975	0.0257977
Ncdn	-0.316167	756.419	961.526	0.00282427	0.0431539
Babam1	-0.315617	1342.25	1704.19	0.00247246	0.0403823
Efhd2	-0.314847	704.848	894.691	0.00272114	0.0425012
Map7d1	-0.31407	1763.76	2230.15	0.00143657	0.0284795
Rpl28	-0.313916	8053.2	10172.6	0.000998277	0.022661
Arid3b	-0.312894	4259.45	5361.62	0.000416239	0.0132191
Prrc2a	-0.31234	4967.23	6284.12	0.00235106	0.0393047
Foxk1	-0.31177	971.375	1228.15	0.00283843	0.0431539
Rcn1	-0.30819	1524.96	1918.24	0.00117061	0.025063
Pik3r2	-0.306142	1196.68	1508.37	0.00338444	0.048611
Scaf1	-0.305706	2242.4	2818.47	0.00212437	0.0367443
Prkcsh	-0.305343	2327.44	2929.82	0.00318945	0.0465708
Ctdsp2	-0.30417	1269.28	1594.39	0.00263737	0.0418432
Ubap2l	-0.303161	2736.63	3424.16	0.00103576	0.0231286
Prcc	-0.301816	1216.03	1522.97	0.00199367	0.0355399
Nup62	-0.300453	2697.11	3372.23	0.00143597	0.0284795
Ssbp3	-0.299616	2311.1	2883.16	0.000953559	0.0225249
Ints1	-0.296422	2651.91	3302.76	0.0013492	0.0273908
Pxn	-0.296169	910.114	1136.07	0.00341354	0.0489674
Tecr	-0.293517	1995.01	2481.87	0.00204985	0.0359447
Agpat6	-0.291556	1515.58	1882.72	0.00206976	0.0362383
Yap1	-0.290889	3152.99	3908.94	0.00135121	0.0273908
Rrbp1	-0.290659	1935.52	2400.2	0.00173318	0.0321679
Pvrl2	-0.281221	2863.36	3529.52	0.00307423	0.0454104
Sulf2	-0.277367	1753.38	2154.38	0.00346116	0.0494642
Cad	-0.260405	6316.61	7650.62	0.00328637	0.0476211

## Sheet: Evx1KO Upregulated Genes
Gene Name	Log2 Fold change (KO/WT)	Evx1 KO average counts (RPM)	WT average counts (RPM)	pvalue	qvalue
Cer1	2.4987	378.26	34.9343	9.59221e-51	1.09668e-46
Grb10	1.58529	868.049	248.795	4.46775e-38	2.55399e-34
Zfhx4	1.26846	275.755	92.0409	4.52409e-17	1.03448e-13
Podn	1.04115	159.606	61.0904	2.28849e-10	1.18929e-07
Dagla	0.916131	52.2555	14.4453	1.269e-06	0.000204346
Prss12	0.875536	65.9402	24.1537	2.37762e-06	0.00032751
Hdgfrp3	0.830884	362.069	183.382	1.58886e-09	6.26395e-07
Has3	0.814993	159.39	77.0082	2.93024e-07	5.9824e-05
Cd24a	0.81388	741.461	386.735	3.78709e-10	1.88251e-07
Tex15	0.810352	99.8272	42.6514	6.445e-06	0.000751895
Ano9	0.723649	234.565	121.186	7.22524e-06	0.000826062
Pkdcc	0.714216	437.326	239.459	8.63682e-07	0.000151915
Gm17066	0.712191	66.2134	28.927	0.000129457	0.00589676
Slc25a40	0.708306	140.54	72.8197	1.61045e-05	0.00150245
Ccnd2	0.707934	1121.26	656.707	9.53661e-12	7.26881e-09
Slc25a36	0.702816	369.605	206.759	4.42905e-07	8.58259e-05
Gpc4	0.699304	149.818	77.5883	3.08724e-05	0.00231905
A830080D01Rik	0.686932	234.714	126.334	1.65581e-05	0.00150245
Stox2	0.685464	394.582	229.055	5.59013e-08	1.45254e-05
Foxa2	0.679563	97.0886	46.6816	0.0001968	0.00781255
Ank2	0.671651	222.221	125.206	6.02864e-06	0.000717973
Ntn1	0.666211	321.528	173.728	4.81655e-05	0.00319347
Chrnb4	0.664576	83.6693	40.7111	0.000256766	0.00934907
1600020E01Rik	0.664509	52.977	21.463	0.000441495	0.0137537
Ptprn2	0.661145	113.037	58.8053	0.000143013	0.00628873
Miat	0.653762	61.327	27.7701	0.000487595	0.0145934
Cep70	0.648725	102.314	52.7205	0.000251057	0.00921216
Flt1	0.63344	304.986	181.786	3.05461e-06	0.000401418
Sema6d	0.632597	109.27	57.7958	0.000315713	0.0108721
Ttc14	0.63068	1025.57	472.814	0.000765863	0.0195886
Map1b	0.629484	863.003	525.088	2.81865e-07	5.86718e-05
Gm1564	0.628731	65.1895	32.1349	0.000667356	0.0177669
Pgap1	0.622279	146.017	83.1997	0.000106388	0.00526716
Lypd6b	0.617255	53.4563	25.3146	0.000995597	0.022661
Rc3h2	0.613981	421.992	258.351	1.84094e-06	0.000266424
Tug1	0.613282	358.36	212.911	2.49003e-05	0.00204952
Scai	0.611517	229.595	125.987	0.000389017	0.0125995
Rimkla	0.600731	133.217	77.0401	0.00025948	0.00938807
Plch1	0.599232	234.028	141.151	4.21867e-05	0.00287588
2700099C18Rik	0.598775	86.1142	45.7536	0.000860766	0.0212577
Mt1	0.598277	1435.05	906.016	1.36101e-07	2.9924e-05
Ocln	0.596478	103.688	58.922	0.000441053	0.0137537
Nxf3	0.594818	65.0546	31.7961	0.00148657	0.0290904
AW549877	0.593307	366.078	222.501	3.03942e-05	0.0023013
Bard1	0.590539	186.311	110.171	0.000153168	0.00663323
Adamts6	0.589731	74.1537	39.3847	0.00113737	0.0245497
Spp1	0.587808	278.897	172.733	1.67902e-05	0.00151152
Dnajc19	0.586008	179.975	108.591	0.000118749	0.00563302
Akap11	0.581588	302.172	188.413	1.71705e-05	0.00152938
Fbxl2	0.581274	121.808	67.564	0.000962448	0.0225597
Coch	0.580303	234.858	142.884	0.000120756	0.00563302
Nt5e	0.579539	482.26	302.347	1.39763e-05	0.00136573
Prlhr	0.579357	63.3671	32.8125	0.00170465	0.0318816
Rgs9	0.576833	45.5081	21.2277	0.00226914	0.0385484
Cfc1	0.576537	153.174	91.4041	0.000270304	0.00974886
Sox17	0.574278	90.3002	48.3366	0.0016158	0.0305755
Sfrp1	0.573801	446.377	276.96	4.11497e-05	0.00283413
Enpp3	0.573338	124.166	73.2045	0.000574248	0.0160523
Gm13154	0.569599	62.7146	29.7023	0.00256003	0.0410503
Ap5m1	0.569356	100.053	57.8487	0.00093427	0.0222069
Rbm47	0.568651	148.624	89.7738	0.000281978	0.0100745
Srsf12	0.567494	60.1067	30.956	0.00231318	0.0389493
Slc25a27	0.565898	61.0207	31.7612	0.0022985	0.0388738
Plekha8	0.565111	562.012	363.123	1.46858e-06	0.000223061
Rbmx	0.564136	153.858	91.2657	0.000603138	0.0164183
Zfp871	0.563819	261.125	158.921	0.000234219	0.00875106
2900056M20Rik	0.560712	83.7109	45.1986	0.00215841	0.0371084
Sema3c	0.560161	107.416	60.5783	0.00166201	0.0313044
Snapin	0.559972	354.847	227.123	1.47787e-05	0.00141884
Clk1	0.55985	345.119	210.123	0.000297569	0.0103871
Tfcp2l1	0.559617	95.973	55.729	0.00114289	0.0246076
Zfp266	0.554413	885.935	565.645	2.82886e-05	0.00218529
Enpp5	0.550509	72.0661	39.593	0.0024846	0.0404891
C77370	0.549274	140.705	83.1179	0.00133511	0.0273899
Sned1	0.547782	75.5029	43.08	0.00213984	0.0369002
Phlda2	0.547606	2271.58	1483.87	2.98974e-06	0.000401418
Gadd45a	0.547525	180.286	107.131	0.00107449	0.0237785
Dnahc8	0.547499	319.968	202.62	0.000103894	0.00520971
Efha2	0.54736	123.521	72.4141	0.00149988	0.029114
Zdhhc21	0.547239	373.924	239.186	5.826e-05	0.00365982
Ccdc111	0.545339	316.678	191.37	0.000823679	0.0206064
Chd9	0.544908	1104.2	711.789	3.63767e-05	0.00259934
Tmx3	0.544636	184.238	116.202	0.00021274	0.00824896
Mdm4	0.538325	308.229	191.189	0.000509526	0.0150917
Arhgef19	0.538319	98.1723	58.3979	0.00177366	0.0326016
Ppp1r9a	0.5359	469.651	298.317	0.000228363	0.00861675
Mt2	0.535311	1618.54	1075.95	1.00257e-06	0.000173672
Uevld	0.533764	189.839	119.021	0.000526272	0.015375
Alg13	0.533501	1191.45	788.819	3.38598e-06	0.000434966
Snhg4	0.532415	86.0232	50.0368	0.00253086	0.0408115
Zdhhc2	0.53195	362.33	235.111	7.46295e-05	0.00428861
Clk4	0.530876	226.891	141.457	0.000653574	0.0175406
4833420G17Rik	0.53035	112.018	67.3646	0.0017066	0.0318816
Brwd1	0.529925	611.502	402.201	1.6296e-05	0.00150245
Gls	0.528572	219.71	138.5	0.000542948	0.0156801
2410066E13Rik	0.526228	145.779	90.2203	0.00111805	0.0243016
Rev1	0.525011	392.608	257.582	4.40376e-05	0.00297918
0610009D07Rik	0.524843	418.98	277.979	1.37057e-05	0.001353
Slc39a8	0.524373	464.935	298.56	0.000363762	0.0120279
Tet1	0.520101	409.935	271.943	2.6301e-05	0.00211204
Arhgap5	0.519176	164.326	98.2034	0.00277693	0.0430198
Trp53inp1	0.518352	1691.28	1104.64	0.000157143	0.0067542
Rictor	0.518191	322.614	209.823	0.000205654	0.00807988
Ptbp2	0.517774	551.012	366.124	2.66014e-05	0.00211204
Zfp367	0.517684	94.4378	56.5232	0.00290394	0.0437427
Trib2	0.517612	103.862	62.1259	0.00320792	0.0467211
Eif5a2	0.513351	306.551	197.467	0.000503806	0.0149611
Zfp317	0.513102	453.322	302.7	3.18862e-05	0.00235198
Manea	0.512066	265.371	168.903	0.00096306	0.0225597
Zdbf2	0.51121	585.122	389.57	5.72373e-05	0.00363553
Fgf4	0.50944	234.052	153.751	0.000297993	0.0103871
Tm6sf1	0.509317	111.85	69.8321	0.00203408	0.0357779
Pfkfb2	0.508476	118.888	71.6377	0.00329676	0.0476294
Fopnl	0.506746	144.571	91.3204	0.00152001	0.0292128
Zmym6	0.506018	268.222	171.624	0.00106625	0.0236707
Prr7	0.505414	139.16	87.0532	0.00203077	0.0357779
AI414108	0.500691	210.032	131.418	0.00248608	0.0404891
Atp11b	0.499765	438.458	294.817	8.74294e-05	0.00473735
Fam169a	0.499048	444.266	300.137	4.75994e-05	0.00318248
Cntnap2	0.495602	123.284	78.7402	0.00231197	0.0389493
Tab3	0.49465	378.941	249.624	0.000591916	0.0162677
Lrig3	0.494202	426.301	286.711	0.000166143	0.00691392
6820431F20Rik	0.491183	459.375	301.987	0.000808342	0.0203563
Zfp62	0.488224	174.014	113.017	0.0016176	0.0305755
Fxr1	0.48785	2211.71	1532.49	1.77261e-06	0.000259824
Rlim	0.487598	1461.66	1001.28	3.00756e-05	0.00229236
Zfp770	0.487569	172.931	111.074	0.00255736	0.0410503
Rc3h1	0.484267	163.389	105.044	0.00274324	0.0426683
Usp34	0.484069	1015.85	694.106	7.88271e-05	0.00439625
Emb	0.482465	1417.59	971.003	7.61463e-05	0.00433125
Samd8	0.48192	190.706	124.955	0.00159549	0.0304528
Klf6	0.481752	1024.61	705.936	2.7627e-05	0.00215335
Fbxo11	0.481573	165.509	106.557	0.00297097	0.0445762
Fgf5	0.480751	562.8	376.299	0.000942375	0.0223068
Bdp1	0.479039	360.846	246.035	0.000187373	0.00756973
A230046K03Rik	0.476976	521.673	360.756	3.87546e-05	0.00271025
Ranbp17	0.476007	203.458	135.621	0.00120036	0.0253205
Azin1	0.47571	380.247	261.386	0.000171343	0.00704664
Esyt2	0.474525	338.996	229.945	0.000424693	0.0134502
Exoc5	0.474157	161.45	105.754	0.00270078	0.0424149
Zfp868	0.470289	330.117	222.969	0.000981724	0.022638
Marf1	0.469999	372.384	247.356	0.00178624	0.0327276
Glcci1	0.469906	136.392	90.1576	0.00267054	0.0421175
Srsf5	0.467901	1587.38	1109.82	1.8566e-05	0.00160806
Zfp185	0.467888	219.602	147.125	0.00155444	0.0297189
Als2cl	0.46587	556.308	375.751	0.00125933	0.0262736
Alms1	0.463154	397.38	273.214	0.000548999	0.0157403
Zbtb26	0.461205	187.551	126.491	0.00180824	0.0329197
Jmjd1c	0.460444	944.047	661.129	6.81554e-05	0.00414479
Zkscan8	0.457145	179.474	121.322	0.00208354	0.0362574
Gm10664	0.45712	264.144	179.189	0.00229468	0.0388667
Gm3002	0.457025	501.103	343.824	0.000826243	0.0206204
Malat1	0.454916	3272.32	2316.23	2.22549e-05	0.00185757
Nfatc2ip	0.453198	301.291	205.196	0.00189297	0.0342984
Lrp2	0.451432	1004.12	684.544	0.00204809	0.0359447
Kdm6a	0.450706	615.609	433.549	0.000121204	0.00563302
Ankrd28	0.450512	410.89	283.882	0.000842594	0.0209421
Synj1	0.449004	178.967	121.361	0.00286343	0.0433611
Pan3	0.447415	327.692	223.587	0.00232388	0.0390719
Tm7sf3	0.44619	351.73	247.208	0.000414772	0.0132092
Lbr	0.445018	1675.13	1185.73	0.000133342	0.00604962
Btaf1	0.44455	371.499	258.556	0.000908606	0.0218697
Top2b	0.444334	400.995	280.705	0.000585228	0.0162007
Prom1	0.444236	490.021	344.472	0.000478059	0.0144212
Zfp26	0.441259	323.775	223.114	0.00210447	0.0365104
Ascc3	0.441168	269.61	185.809	0.00238547	0.0394691
Cul5	0.441043	592.301	417.868	0.000381162	0.0124155
Pikfyve	0.439523	219.041	150.026	0.00299676	0.0448167
Gpbp1l1	0.438029	626.771	443.168	0.000397514	0.0128022
4930422G04Rik	0.437745	444.278	312.603	0.000689182	0.0180721
Pam	0.437535	313.747	219.768	0.00102004	0.0230021
Slc35e2	0.437072	288.22	198.955	0.00258693	0.0413169
Hook1	0.436484	836.487	591.25	0.00054199	0.0156801
Gnao1	0.435967	294.885	207.472	0.00101056	0.0228495
Zic3	0.435831	646.9	462.432	0.000192098	0.00770617
Arglu1	0.433456	2005.34	1423.39	0.000458271	0.0141072
Zfp280c	0.431244	450.355	312.885	0.00281527	0.0431539
Tmem30a	0.430751	644.762	454.98	0.00108698	0.0239756
Kbtbd2	0.430166	487.61	340.344	0.00243533	0.0400203
Inpp5f	0.430132	497.321	352.585	0.000694201	0.0181553
Glce	0.429603	386.241	274.828	0.000687022	0.0180568
Pten	0.428306	304.662	215.615	0.00120827	0.0254404
Mtf2	0.427564	1253.48	898.719	0.000287755	0.0102489
Taok1	0.425548	406.311	288.854	0.000971702	0.0225802
Fmr1	0.425075	761.398	542.641	0.000787386	0.0200048
Eif4a2	0.423673	2420.55	1723.65	0.00099484	0.022661
Slc35f2	0.423515	478.332	340.563	0.00135105	0.0273908
Tbl1xr1	0.42343	385.543	272.008	0.00222544	0.0380321
Wapal	0.422934	527.579	374.565	0.00140571	0.0281709
Sbno1	0.422189	1191.81	855.624	0.000483917	0.0145213
Mll3	0.4209	562.477	401.486	0.00103418	0.0231286
Mgea5	0.420135	975.846	705.401	0.000232372	0.00873918
Zfp462	0.419152	659.208	468.6	0.00171272	0.0319052
Dhx36	0.418816	912.083	657.081	0.000496658	0.0147872
Lrrc58	0.418455	298.158	211.716	0.0019199	0.0346765
Rbm26	0.417021	304.784	215.246	0.00285715	0.0433611
Prkdc	0.416074	322.619	230.739	0.00136603	0.0275897
Zfp608	0.414378	368.032	263.809	0.00151677	0.0292128
Dgkk	0.414193	542.174	389.674	0.00117753	0.0251169
Pnrc2	0.413931	359.26	257.021	0.00196586	0.0351182
Trpm7	0.413763	1025.19	730.663	0.00236869	0.0393369
Cdc7	0.413729	504.752	357.693	0.00320574	0.0467211
Xiap	0.413647	643.334	457.263	0.00264242	0.0418432
Gnpda1	0.411056	664.126	480.14	0.000735932	0.0189077
Nae1	0.410874	922.422	671.653	0.000364004	0.0120279
Csnk1g1	0.410796	447.187	322.337	0.00113589	0.0245497
Cltc	0.410576	3104.17	2282.85	3.31872e-05	0.00241675
Eif2s3y	0.409864	547.527	395.48	0.00124293	0.0260264
Rasa2	0.409039	336.894	240.031	0.00331567	0.0478033
Atm	0.408022	877.288	633.802	0.00134381	0.0273908
Igf2r	0.407999	1050.87	753.465	0.00227697	0.038624
Ogt	0.407304	1989.64	1434.75	0.00163294	0.0308076
Pnpt1	0.407253	468.397	338.687	0.00133777	0.0273899
Zfp644	0.406491	790.444	571.82	0.00148619	0.0290904
Impact	0.405981	1212.62	892.807	7.37005e-05	0.00427725
Rpl39	0.405862	3055.31	2220.62	0.000937179	0.0222298
Nras	0.404171	1674.65	1235.69	7.46464e-05	0.00428861
Atp8a1	0.402742	368.887	264.958	0.00304023	0.0451415
Mga	0.401496	1634.75	1196.53	0.000649646	0.0174762
Gclc	0.400136	893.202	653.543	0.000872991	0.0214183
Usp28	0.399017	1082.71	802.309	0.000104937	0.00523904
2007-09-01	0.398985	1088.85	791.985	0.0017785	0.0326382
Cdc27	0.398303	362.373	263.042	0.00243629	0.0400203
Vps13c	0.398016	501.754	365.601	0.00177241	0.0326016
Xpo1	0.396571	1376.78	1014.1	0.000479324	0.0144213
Syne2	0.395617	348.737	253.752	0.00213023	0.0367899
Kif15	0.394486	707.213	514.743	0.00233989	0.0392257
Cd9	0.394167	849.246	617.696	0.0028212	0.0431539
Tmf1	0.39308	426.195	311.335	0.00191037	0.0345589
Me1	0.392194	414.128	303.195	0.00188315	0.0342291
Kras	0.391684	1422.93	1048.75	0.0010277	0.023084
Rragd	0.390594	1356.05	1007.13	0.000319515	0.01097
Canx	0.389236	2449.55	1820.37	0.000362165	0.0120279
Rps27l	0.389035	1763.44	1318.32	9.14664e-05	0.00486388
Cox5a	0.386125	1203.6	889.765	0.00136826	0.0275897
Zfp42	0.383778	513.394	379.101	0.00283463	0.0431539
Nr2c2	0.38358	435.646	320.028	0.00307285	0.0454104
Esrrb	0.383564	366.988	270.932	0.00239322	0.0394985
Macf1	0.382879	2252.32	1673.95	0.000956613	0.0225504
Zfp655	0.377797	566.386	420.2	0.00251278	0.0406318
Matr3	0.377389	896.178	666.971	0.00160436	0.0305202
Cbx5	0.376992	1072.16	803.501	0.000560916	0.0158344
Cd2ap	0.376498	425.632	317.024	0.00199568	0.0355399
Myef2	0.37625	872.224	646.434	0.00299876	0.0448167
Zbtb44	0.375569	538.493	403.078	0.00127605	0.0265256
Zmym2	0.374114	420.277	312.244	0.00288094	0.043515
Ipo8	0.37409	1022.93	769.953	0.000520122	0.0152868
Sox2	0.372978	1182.49	884.592	0.00189173	0.0342984
Qser1	0.37203	1159.15	864.208	0.00283143	0.0431539
Pls3	0.369661	947.425	710.951	0.00200283	0.0355467
Ptbp3	0.369584	870.839	654.348	0.00121882	0.0256154
Cul4b	0.368987	2739.34	2062.79	0.00103841	0.0231425
Ireb2	0.368058	1465.76	1095.17	0.00313175	0.0459632
Skil	0.367024	1570.02	1184.76	0.000976896	0.022609
Pum2	0.365978	977.066	736.222	0.0014539	0.0286594
Plekha1	0.363962	1493.26	1120.51	0.00327972	0.0475851
Nanog	0.361533	1382.99	1047.39	0.00150991	0.02917
Cdh3	0.360604	730.545	554.778	0.000998961	0.022661
Zc3h11a	0.357805	797.076	603.659	0.00201568	0.0356737
Jarid2	0.356726	1328.47	1012.89	0.000990446	0.0226475
Copg2	0.352648	747.988	571.676	0.00133695	0.0273899
Dnajc10	0.351344	1493.19	1148.85	0.000350588	0.0117545
Phf3	0.348403	823.542	628	0.00308774	0.0455511
Vps35	0.344404	3045.03	2348.32	0.000922213	0.0220232
Med13	0.344252	569.037	436.963	0.00249596	0.0405226
Hells	0.342169	573.937	441.792	0.00235148	0.0393047
Msx1	0.341193	2791.26	2158.29	0.000875002	0.0214216
Fat1	0.337596	7165.58	5534.41	0.00218164	0.0374515
Stx3	0.334788	645.443	500.143	0.00233796	0.0392257
Arhgap32	0.334528	665.511	515.246	0.00251617	0.0406318
Smarca5	0.332628	1058.6	821.445	0.00260505	0.0414798
Gsr	0.332328	1302.79	1011.09	0.00256934	0.0411419
Csde1	0.328581	1783.21	1385.61	0.00329944	0.0476294
G3bp2	0.327807	3926.33	3060.71	0.00240711	0.0396549
Cecr2	0.325415	1130.94	882.418	0.00279012	0.0431539
Papola	0.325199	893.028	695.423	0.00343792	0.0492553
Myo5a	0.325073	1025.41	799.725	0.00309722	0.0456321
Ankrd10	0.32329	1605.59	1253.83	0.00303185	0.0451343
Hdac6	0.318523	1139.1	896.772	0.00202107	0.035714
Actr2	0.316532	1332.33	1048.99	0.00221591	0.0379259
Ddx17	0.292953	3592.75	2883.95	0.00318384	0.0465484
Atp6v1b2	0.274936	4017.83	3279.95	0.00246088	0.0402506
