# Supplementary material for: The Evx1/Evx1as gene locus regulates anterior-posterior patterning during gastrulation
Source: Sci Rep. 2016 May 26;6:26657. doi: 10.1038/srep26657 (PMC4880930; doi:10.1038/srep26657)
Supplement: Supplementary Table 3 [file srep26657-s4.xls]

## Sheet: Evx1as Del#3 Downregulated
Gene Name	Log2 Fold change (Evx1as Del#3/Evx1 KO)	Evx1as Del#3 (Evx1/Evx1as Double KO) average counts (RPM)	Evx1 KO average counts (RPM)	pvalue	qvalue
Evx1	-4.30809	35.6252	3126.45	7.65198e-95	1.40291e-90
5730457N03Rik	-2.95186	25.7741	648.96	3.91701e-42	3.59072e-38

## Sheet: Evx1as Del#3 Upregulated
Gene Name	Log2 Fold change (Evx1 KO/ Evx1as Del#3)	Evx1as Del#3 (Evx1/Evx1as Double KO) average counts (RPM)	Evx1 KO average counts (RPM)	pvalue	qvalue
Grb10	-1.17957	2597.98	775.324	3.86102e-08	0.00023596
